# Supplementary material for: Network Pharmacology Analysis of Glycyrrhetinic Acid in Metabolic Dysfunction-Associated Steatotic Liver Disease
Source: Metabolites. 2026 Apr 29;16(5):301. doi: 10.3390/metabo16050301 (PMC13208598; doi:10.3390/metabo16050301)
Supplement: Supplementary file 1 [file metabolites-16-00301-s001.zip]

Archive with 1 entries (1 files):
- metabolites-4218415-supplementary.pdf
